# Supplementary material for: Complete replantation of a small tissue segment at the auricular apex: A case report
Source: JPRAS Open. 2025 Oct 6;46:446–9. doi: 10.1016/j.jpra.2025.09.032 (PMC12613026; doi:10.1016/j.jpra.2025.09.032)
Supplement: Supplementary file 2 [file mmc2.zip]

Archive with 1 entries (1 files):
- mmc2.mp4
